# Supplementary material for: Non-Typhoidal Salmonella Infection in Children: Influence of Antibiotic Therapy on Postconvalescent Excretion and Clinical Course—A Systematic Review
Source: Antibiotics (Basel). 2021 Sep 29;10(10):1187. doi: 10.3390/antibiotics10101187 (PMC8532930; doi:10.3390/antibiotics10101187)
Supplement: Supplementary file 1 [file antibiotics-10-01187-s001.zip]

Archive with 1 entries (1 files):
- antibiotics-1365301-supplementary.pdf
